# Supplementary material for: Suaeda salsa SsDHN Gene Enhances Drought Tolerance in Tobacco (Nicotiana tabacum)
Source: Plants (Basel). 2026 Jan 31;15(3):443. doi: 10.3390/plants15030443 (PMC12899145; doi:10.3390/plants15030443)
Supplement: Supplementary file 1 [file plants-15-00443-s001.zip]

Archive with 1 entries (1 files):
- plants-4068694-supplementary.pdf
